# Supplementary material for: Syn-COM: A Multi-Level Predictive Synergy Framework for Innovative Drug Combinations
Source: Pharmaceuticals (Basel). 2024 Sep 18;17(9):1230. doi: 10.3390/ph17091230 (PMC11434649; doi:10.3390/ph17091230)
Supplement: Supplementary file 1 [file pharmaceuticals-17-01230-s001.zip]

Archive with 3 entries (3 files):
- FigureS1. silhouette score.jpg
- FigureS2. Dunn index.jpg
- TableS1.xlsx
