# Supplementary material for: Syn-COM: A Multi-Level Predictive Synergy Framework for Innovative Drug Combinations
Source: Pharmaceuticals (Basel). 2024 Sep 18;17(9):1230. doi: 10.3390/ph17091230 (PMC11434649; doi:10.3390/ph17091230)
Supplement: Supplementary file 1 [file pharmaceuticals-17-01230-s001.zip › TableS1.xlsx]

## Sheet: Sheet1
Table S1. The detailed information of identified components in positive ion mode and negative ion mode byUPLC-QTOF-MS.
NO	Component name	Observed RT (min)	Formula	Neutral mass (Da)	Observed neutral mass (Da)	Mass error (ppm)	Adducts	Source
1	β-sitosterol (sitosterol)*	31.14	C29H50O	414.386	414.388	4.8	+HCOO	Artemisiae Annuae Herba	Prunellae Spica	Tamaricis Cacumen	Herba Schizonepetae	Achyranthis Bidentatae Radix	Gleditsiae Spina	Cuscutae Semen
2	Quercetin *	6.08	C15H10O7	302.043	302.044	4.3	-H	Artemisiae Annuae Herba	Prunellae Spica	Tamaricis Cacumen			Gleditsiae Spina	Cuscutae Semen
3	Luteolin *	8.01	C15H10O6	286.048	286.05	6.9	-H	Artemisiae Annuae Herba	Prunellae Spica		Herba Schizonepetae
4	Fisetin	9.21	C15H10O6	286.048	286.05	7.2	-H	Artemisiae Annuae Herba
5	Resurrectionlily phenol *	6.62	C15H10O6	286.048	286.049	3.8	-H	Artemisiae Annuae Herba						Cuscutae Semen
6	Isorhamnetin*	6.97	C16H12O7	316.058	316.059	1.7	-H	Artemisiae Annuae Herba		Tamaricis Cacumen
7	Capillary artemisia flavonoids *	6.38	C18H16O8	360.085	360.087	5.5	-H	Artemisiae Annuae Herba
8	Eupatin *	9.15	C18H16O8	360.085	360.087	6.3	-H	Artemisiae Annuae Herba
9	Isomers of zea xanthol	6.19	C18H16O8	360.085	360.087	6.2	-H	Artemisiae Annuae Herba
10	artichoxanthin	9.15	C17H14O6	314.079	314.081	6.3	+HCOO	Artemisiae Annuae Herba
11	Marina thistle Huang Sutong isomer	6.19	C17H14O6	314.079	314.081	6.2	+HCOO	Artemisiae Annuae Herba
12	Xanthine isomeric form of artichosa sp	6.38	C17H14O6	314.079	314.081	5.5	+HCOO	Artemisiae Annuae Herba
13	Artemisinin	5.51	C11H10O4	206.058	206.06	8.5	-H	Artemisiae Annuae Herba
14	Epoxy artemisinic acid	13.58	C15H22O3	250.157	250.159	9.4	-H	Artemisiae Annuae Herba
15	Purpuromycin	10.59	C19H18O8	374.1	374.102	4.1	-H	Artemisiae Annuae Herba
16	The isomeric form of dujing purpul	10.27	C19H18O8	374.1	374.102	3.6	+HCOO	Artemisiae Annuae Herba
17	Alcohol of basil	10.77	C10H16O	152.12	152.122	9	+HCOO	Artemisiae Annuae Herba
18	Rutin (rutin)	7.43	C27H30O16	610.153	610.155	3.5	-H	Artemisiae Annuae Herba
19	Phenylacetic acid	8.93	C8H8O2	136.052	136.054	8.2	+HCOO	Artemisiae Annuae Herba
20	Capillary artemisia flavonoids *	5.99	C18H16O8	360.085	360.086	4.7	+HCOO	Artemisiae Annuae Herba
21	Artemisinin	14.79	C15H18O4	262.121	262.12	-0.8	+HCOO	Artemisiae Annuae Herba
22	Stigmasterol *	29.79	C29H48O	412.371	412.373	5.6	+HCOO	Artemisiae Annuae Herba	Prunellae Spica
23	Adjacent hydroxyl benzoic acid	1.46	C7H6O3	138.032	138.033	7.5	-H	Artemisiae Annuae Herba
24	Acanthol acetate	16.67	C17H28O2	264.209	264.211	7.3	+HCOO	Artemisiae Annuae Herba
25	Golden sage herb	10.65	C16H12O6	300.063	300.064	3.3	-H	Artemisiae Annuae Herba
26	Gold amide alcohol ester isomers	4.59	C27H28N2O4	444.205	444.202	-7.5	-H	Artemisiae Annuae Herba
27	Golden amide alcohols ester	7.33	C27H28N2O4	444.205	444.201	-8.3	-H, +HCOO	Artemisiae Annuae Herba
28	Artemisinin isomers	8.22	C15H22O5	282.147	282.148	3.9	-H	Artemisiae Annuae Herba
29	Artemisia annua protopine	11.77	C15H22O5	282.147	282.149	6.3	-H	Artemisiae Annuae Herba
30	Artemisinin *	12.2	C15H22O5	282.147	282.149	6.5	-H	Artemisiae Annuae Herba
31	Artemisia annua e element	14.86	C15H22O3	250.157	250.158	6	-H	Artemisiae Annuae Herba
32	Artemisinin	8.3	C15H20O5	280.131	280.133	6.4	-H	Artemisiae Annuae Herba
33	Artemisia annua a plain Ⅲ isomers	13.8	C15H22O4	266.152	266.154	8.4	-H	Artemisiae Annuae Herba
34	Artemisinin III	12.83	C15H22O4	266.152	266.154	9.6	-H	Artemisiae Annuae Herba
35	Artemisia annua a plain Ⅲ isomers	13.45	C15H22O4	266.152	266.154	8.9	-H	Artemisiae Annuae Herba
36	Artemisia annua a plain Ⅲ isomers	13.24	C15H22O4	266.152	266.154	9.4	-H	Artemisiae Annuae Herba
37	Artemisia annua a plain Ⅲ isomers	13.31	C15H22O4	266.152	266.154	9.4	-H	Artemisiae Annuae Herba
38	Isomers of artemisinin III	14.23	C15H22O4	266.152	266.154	8.3	-H	Artemisiae Annuae Herba
39	Artemisinin I	11.49	C13H18O2	206.131	206.133	8.3	+HCOO	Artemisiae Annuae Herba
40	Artemisinin, A	10.93	C13H18O2	206.131	206.133	9.1	+HCOO	Artemisiae Annuae Herba
41	Artemisinin B isomers	14.19	C15H20O3	248.141	248.143	8.8	-H	Artemisiae Annuae Herba
42	Artemisinin B	15.75	C15H20O3	248.141	248.144	9.7	-H	Artemisiae Annuae Herba
43	Artemisinin acid	18.75	C15H22O2	234.162	234.163	4.4	+HCOO	Artemisiae Annuae Herba
44	Methyl artemisinin	16.46	C16H24O2	248.178	248.18	8.1	+HCOO	Artemisiae Annuae Herba
45	Artemisinic acid methyl ester isomers	18.09	C16H24O2	248.178	248.18	9.1	+HCOO	Artemisiae Annuae Herba
46	Artemisinin	22.17	C15H28O	224.214	224.215	2.4	+HCOO	Artemisiae Annuae Herba
47	Coumarin	5.77	C9H6O2	146.037	146.037	2.4	+HCOO	Artemisiae Annuae Herba
48	Borneol	11.91	C10H18O	154.136	154.137	8	+HCOO	Artemisiae Annuae Herba
49	2-phenylmethyloctanal	18.63	C15H22O	218.167	218.17	9.9	+HCOO	Artemisiae Annuae Herba
50	3, 4 - dihydroxy - 6,7,3 ', 4 '- 4 methoxy flavone	8.41	C19H20O7	360.121	360.122	3.2	+HCOO	Artemisiae Annuae Herba
51	3,5,3',4' -tetrahydroxy-6, 7-dimethoxyflavone	2.94	C17H14O8	346.069	346.071	5.5	+HCOO	Artemisiae Annuae Herba
52	4-(3-cyclohexenyl-1) -3-butene-2-one	8.23	C10H14O	150.104	150.106	9.5	+HCOO	Artemisiae Annuae Herba
53	cirsiliol*	12.29	C17H14O7	330.074	330.075	4.5	-H	Artemisiae Annuae Herba
54	5,3 ',4 '-trihydroxy-6, 7-dimethoxyflavone	10.03	C17H14O7	330.074	330.075	4.2	-H	Artemisiae Annuae Herba
55	5,3 ',4 '-trihydroxy-6, 7-dimethoxyflavone isomers	5.09	C17H14O7	330.074	330.074	-0.4	+HCOO	Artemisiae Annuae Herba
56	5, 4 '- dihydroxy flavonoids - 3, 6 - three oxygen radicals	10.3	C18H16O7	344.09	344.091	5.2	-H	Artemisiae Annuae Herba
57	5,6,3 ', 4 '- four hydroxyl - 3, 7 - dimethoxy flavonoids	4.66	C17H14O8	346.069	346.071	4.4	+HCOO, -H	Artemisiae Annuae Herba
58	Methoxy ShouJu *	2.94	C17H14O8	346.069	346.071	5.5	+HCOO	Artemisiae Annuae Herba
59	5 - hydroxy - 3,6,7,4 '- 4 methoxy flavone	11.85	C19H18O7	358.105	358.106	3.5	-H	Artemisiae Annuae Herba
60	6, 7 - to hydrogen artemisinic acid	19.43	C15H20O2	232.146	232.148	5.4	+HCOO	Artemisiae Annuae Herba
61	6-methoxy-7-hydroxycoumarin	4.79	C10H8O4	192.042	192.042	1.3	-H	Artemisiae Annuae Herba
62	6-methoxy kaempferol-3-O-β-D-glucoside	8.56	C22H22O12	478.111	478.113	3.4	-H	Artemisiae Annuae Herba
63	6 - methoxy mountain Nai phenol - 3 - O - beta - D - glycosidase isomers	8.69	C22H22O12	478.111	478.112	2.3	-H	Artemisiae Annuae Herba
64	Artemitin	9.94	C20H20O8	388.116	388.115	-1.4	-H	Artemisiae Annuae Herba
65	D - 2 - methyl benzyl butyrate	14.3	C12H16O2	192.115	192.115	-1.6	+HCOO	Artemisiae Annuae Herba
66	Scopolin isomers	4	C16H18O9	354.095	354.098	6.7	-H	Artemisiae Annuae Herba
67	Scopolin	5.09	C16H18O9	354.095	354.098	7.2	-H	Artemisiae Annuae Herba
68	Scopolin isomers	5.26	C16H18O9	354.095	354.097	6	-H	Artemisiae Annuae Herba
69	β- Year of the mountain	13.08	C15H18O3	246.126	246.128	9.6	-H	Artemisiae Annuae Herba
70	Marigold,	3.65	C16H12O8	332.053	332.057	9	+HCOO	Artemisiae Annuae Herba
71	Marigold - 3-O-glucoside	6.7	C22H22O13	494.106	494.11	8.2	-H	Artemisiae Annuae Herba
72	‘- L - beta moxa alcohol acetate	18.52	C12H20O2	196.146	196.149	9.9	+HCOO	Artemisiae Annuae Herba
73	- L - beta moxa alcohol acetate isomers	17.48	C12H20O2	196.146	196.148	9.8	-H	Artemisiae Annuae Herba
74	Benzyl acetate	7.69	C9H10O2	150.068	150.069	6.2	+HCOO	Artemisiae Annuae Herba
75	Phenyl acetate ester	8.93	C8H8O2	136.052	136.054	8.2	+HCOO	Artemisiae Annuae Herba
76	Pseudo santonin	10.95	C15H20O4	264.136	264.138	5.9	-H	Artemisiae Annuae Herba
77	Pseudo santonin isomers	12.28	C15H20O4	264.136	264.138	6.7	-H	Artemisiae Annuae Herba
78	Palmitic acid ethyl ester	25.2	C18H36O2	284.272	284.274	8.7	-H	Artemisiae Annuae Herba
79	Caproic acid - 3 - hexene ester	12.81	C12H22O2	198.162	198.164	7.3	+HCOO	Artemisiae Annuae Herba
80	Caproic acid - 3 - hexene ester isomers	14.79	C12H22O2	198.162	198.164	6.8	+HCOO	Artemisiae Annuae Herba
81	Borneol isovalerate	18.56	C15H26O2	238.193	238.195	7.6	+HCOO	Artemisiae Annuae Herba
82	Different ash tree	8.28	C11H10O5	222.053	222.055	9.7	-H	Artemisiae Annuae Herba
83	Friedelin	31.08	C30H50O	426.386	426.388	3	+HCOO	Artemisiae Annuae Herba					Gleditsiae Spina
84	Kaempferol-3-O-β-D-glucoside	8.27	C21H20O11	448.101	448.102	3	-H	Prunellae Spica				Achyranthis Bidentatae Radix		Cuscutae Semen
85	Luteolin-7-o-glucoside isomers	6.69	C21H20O11	448.101	448.103	5	-H, +HCOO	Artemisiae Annuae Herba
86	Mignonette element - 7 - O - glycosidase isomers	8.53	C21H20O11	448.101	448.102	3.2	-H	Artemisiae Annuae Herba
87	Reseda - 7 - O - glycosidase	7.82	C21H20O11	448.101	448.103	4.4	-H	Artemisiae Annuae Herba
88	Reseda - 7 - O - glycosidase	7.88	C21H20O11	448.101	448.103	4.3	+HCOO	Artemisiae Annuae Herba
89	Methyl cinnamate	9.14	C10H10O2	162.068	162.07	9.8	+HCOO	Artemisiae Annuae Herba
90	The antioxidant marigold	4.89	C15H10O8	318.038	318.04	7.1	+HCOO	Artemisiae Annuae Herba
91	Quercetin - 3 - O - beta - D - glycosidase isomers	7.78	C21H20O12	464.095	464.097	4.3	-H	Artemisiae Annuae Herba	Prunellae Spica			Achyranthis Bidentatae Radix		Cuscutae Semen
92	Quercetin - 3 - O - beta - D - glycosidase	7.66	C21H20O12	464.095	464.098	4.5	-H	Artemisiae Annuae Herba	Prunellae Spica			Achyranthis Bidentatae Radix		Cuscutae Semen
93	Isopropyl salicylate	6.05	C10H12O3	180.079	180.079	3.7	+HCOO	Artemisiae Annuae Herba
94	Alpha 2, 3 alpha, 24-3 hydroxy - qi pier fruit - 12 - ene - 28 - acid methyl ester	28.56	C31H50O5	502.366	502.369	5.8	-H	Prunellae Spica
95	3, 4-dihydroxycinnamic acid	3.46	C9H8O4	180.042	180.044	9.4	+HCOO	Prunellae Spica
96	6-methoxy-7-hydroxycoumarin	4.79	C10H8O4	192.042	192.042	1.3	-H	Prunellae Spica
97	I'm Arjunglucoside isomers	11.11	C36H58O11	666.398	666.399	1.2	+HCOO, -H	Prunellae Spica
98	Arjunglucoside I	9.85	C36H58O11	666.398	666.399	2.1	+HCOO, -H	Prunellae Spica
99	Rosmarinic acid	9.15	C18H16O8	360.085	360.087	6.3	-H	Prunellae Spica			Herba Schizonepetae
100	Rosmarinic acid isomers	6.19	C18H16O8	360.085	360.087	6.2	-H	Prunellae Spica
101	Cis-caffeic acid	3.7	C9H8O4	180.042	180.044	7.4	+HCOO	Prunellae Spica
102	Eighteen carbonic acid	25.2	C18H36O2	284.272	284.274	8.7	-H			Tamaricis Cacumen
103	L alcohol	26.83	C30H50O2	442.381	442.384	6.8	-H			Tamaricis Cacumen
104	Gallic acid	3.29	C7H6O5	170.022	170.021	-0.8	-H			Tamaricis Cacumen
105	(±) -linalool	11.91	C10H18O	154.136	154.137	8	+HCOO				Herba Schizonepetae
106	1 - heptene - 3 - alcohol	14.78	C7H14O	114.104	114.106	8	+HCOO				Herba Schizonepetae
107	2 - methyl - 6 - isopropyl - 2 - cyclohexene - 1 - ketone	10.77	C10H16O	152.12	152.122	9	+HCOO				Herba Schizonepetae
108	3, 4-dihydroxycinnamic acid	3.7	C9H8O4	180.042	180.044	7.4	+HCOO				Herba Schizonepetae
109	β-carotene (Carotene)	28.14	C35H60O6	576.439	576.442	4.8	+HCOO				Herba Schizonepetae	Achyranthis Bidentatae Radix	Gleditsiae Spina
110	24 alkanes acid	31.6	C24H48O2	368.365	368.368	6.6	-H				Herba Schizonepetae
111	Isomenthone	11.91	C10H18O	154.136	154.137	8	+HCOO				Herba Schizonepetae
112	Hesperidin	8.74	C16H14O6	302.079	302.081	7.2	-H				Herba Schizonepetae
113	Hesperetin isomers	5.35	C16H14O6	302.079	302.081	6.8	+HCOO				Herba Schizonepetae
114	Hesperidin	8.75	C28H34O15	610.19	610.191	1.5	-H, +HCOO				Herba Schizonepetae
115	Ursolic acid	27.27	C30H48O3	456.36	456.363	5.9	-H, +HCOO				Herba Schizonepetae
116	Ursolic acid isomers	28.53	C30H48O3	456.36	456.363	4.7	-H				Herba Schizonepetae
117	Celery alcohol	6.97	C15H10O5	270.053	270.053	1.7	+HCOO				Herba Schizonepetae
118	Schizonetin A	7.12	C16H26O7	330.168	330.17	5	+HCOO, -H				Herba Schizonepetae
119	Isomers of Schizonetin C	7.12	C16H26O7	330.168	330.17	5	+HCOO, -H				Herba Schizonepetae
120	Schizonetin C	9.79	C16H26O7	330.168	330.17	5.6	-H				Herba Schizonepetae
121	Herba schizonepetae glycosides E	7.08	C16H28O8	348.178	348.18	4	+HCOO				Herba Schizonepetae
122	Herba schizonepetae alcohol	10.48	C10H16O2	168.115	168.117	8.4	+HCOO				Herba Schizonepetae
123	Rosemary acid methyl ester	10.59	C19H18O8	374.1	374.102	4.1	-H				Herba Schizonepetae
124	Rosemary acid methyl ester isomer	10.27	C19H18O8	374.1	374.102	3.6	+HCOO				Herba Schizonepetae
125	Geranium leaf lignin	10.65	C16H12O6	300.063	300.064	3.3	-H				Herba Schizonepetae
126	Coumaric acid	13.97	C9H8O2	148.052	148.054	8.8	-H				Herba Schizonepetae
127	Whip ketene	8.23	C10H14O	150.104	150.106	9.5	+HCOO				Herba Schizonepetae
128	Chrysophanol	10.65	C15H10O4	254.058	254.059	3.3	+HCOO					Achyranthis Bidentatae Radix
129	Isomers of chrysophanol	7.75	C15H10O4	254.058	254.06	6.8	+HCOO					Achyranthis Bidentatae Radix
130	Emodin methyl ether	10.03	C16H12O5	284.068	284.07	4.2	+HCOO					Achyranthis Bidentatae Radix
131	Emodin methyl ether isomer	7.18	C16H12O5	284.068	284.071	6.8	+HCOO					Achyranthis Bidentatae Radix
132	R - 25 Achyranthis Bidentatae Radix sterone	7.71	C27H44O7	480.309	480.311	4.8	+HCOO, -H					Achyranthis Bidentatae Radix
133	25S-Achyranthis Bidentatae Radix sterone isomers	7.89	C27H44O7	480.309	480.31	3.4	+HCOO, -H					Achyranthis Bidentatae Radix
134	25S-Achyranthis Bidentatae Radix sterone isomers	7.99	C27H44O7	480.309	480.31	3.4	+HCOO, -H					Achyranthis Bidentatae Radix
135	25S-Achyranthis Bidentatae Radix sterone	7.71	C27H44O7	480.309	480.311	4.8	+HCOO, -H					Achyranthis Bidentatae Radix
136	5-hydroxymethylfurfural	2.34	C6H6O3	126.032	126.033	8	+HCOO					Achyranthis Bidentatae Radix
137	BidentatosideⅠ	14	C47H70O20	954.446	954.447	0.8	-H					Achyranthis Bidentatae Radix
138	Bidentatoside Ⅰ isomers	14.3	C47H70O20	954.446	954.447	0.6	-H					Achyranthis Bidentatae Radix
139	BidentatosideⅡ	13.9	C40H62O13	750.419	750.42	1.1	+HCOO					Achyranthis Bidentatae Radix
140	Bidentatoside II isomers	17.89	C40H62O13	750.419	750.422	3.5	-H					Achyranthis Bidentatae Radix
141	Podecdysone C isomers	8.08	C27H44O8	496.304	496.305	2	+HCOO, -H					Achyranthis Bidentatae Radix
142	Podecdysone C	6.49	C27H44O8	496.304	496.305	3	+HCOO, -H					Achyranthis Bidentatae Radix
143	α-spinasterol	29.79	C29H48O	412.371	412.373	5.6	+HCOO					Achyranthis Bidentatae Radix
144	Isomers of α-spinach sterols	25.88	C29H48O	412.371	412.373	6.3	+HCOO					Achyranthis Bidentatae Radix
145	Geniposide	2.85	C17H24O10	388.137	388.139	5.3	+HCOO					Achyranthis Bidentatae Radix
146	Ginsenoside Ro	13.2	C48H76O19	956.498	956.5	1.6	-H, +HCOO					Achyranthis Bidentatae Radix
147	Ginseng saponin Ro isomers	13.43	C48H76O19	956.498	956.495	-3.4	-H					Achyranthis Bidentatae Radix
148	Isomers of ginsenoside Ro	12.8	C48H76O19	956.498	956.5	1.9	-H					Achyranthis Bidentatae Radix
149	Ginseng saponin Ro isomers	12.91	C48H76O19	956.498	956.498	0.3	-H					Achyranthis Bidentatae Radix
150	Ginseng saponin Ro isomers	12.69	C48H76O19	956.498	956.499	1.3	-H					Achyranthis Bidentatae Radix
151	Hexadecanoic acid	29.59	C16H32O2	256.24	256.243	9.8	-H					Achyranthis Bidentatae Radix
152	Glucose-free bamboo senoside Ⅳa	19.12	C36H56O9	632.392	632.394	2.5	-H					Achyranthis Bidentatae Radix
153	Acid isomers of Angelica sp	28.53	C30H48O3	456.36	456.363	4.7	-H					Achyranthis Bidentatae Radix
154	Udo acid	27.27	C30H48O3	456.36	456.363	5.9	-H, +HCOO					Achyranthis Bidentatae Radix
155	Steroidone D of Rhizoma acuminatum	9.55	C27H42O6	462.298	462.298	-0.8	+HCOO					Achyranthis Bidentatae Radix
156	Azalea acid	8.75	C9H16O4	188.105	188.107	8.5	+HCOO					Achyranthis Bidentatae Radix
157	Quercetin-3-O-rutin	7.43	C27H30O16	610.153	610.155	3.5	-H					Achyranthis Bidentatae Radix
158	N-butyl-β-D-furanoglycoside	2.42	C10H20O6	236.126	236.127	5.3	-H					Achyranthis Bidentatae Radix
159	Water keel sterone B	7.79	C27H44O8	496.304	496.306	3.7	+HCOO, -H					Achyranthis Bidentatae Radix
160	Water keel sterone B isomers	6.49	C27H44O8	496.304	496.305	3	+HCOO, -H					Achyranthis Bidentatae Radix
161	Water keel sterone B isomers	6.74	C27H44O8	496.304	496.305	3.4	+HCOO, -H					Achyranthis Bidentatae Radix
162	-	10.03	C16H12O5	284.068	284.07	4.2	+HCOO					Achyranthis Bidentatae Radix
163	Achyranthis Bidentatae Radix saponins Ⅰ	15.87	C48H78O17	926.524	926.526	1.8	+HCOO					Achyranthis Bidentatae Radix
164	Panax japonicum saponins Ⅳa	14.25	C42H66O14	794.445	794.446	1.4	-H, +HCOO					Achyranthis Bidentatae Radix
165	Ethyl ester of Panax japonicum saponin Ⅳa	15.48	C44H70O14	822.477	822.477	0.4	+HCOO					Achyranthis Bidentatae Radix
166	Red steroid ketone	16	C19H26O5	334.178	334.176	-5.1	-H					Achyranthis Bidentatae Radix
167	Sucrose	0.88	C12H22O11	342.116	342.119	9.3	-H, +HCOO					Achyranthis Bidentatae Radix
168	Table berberine	12.39	C20H17NO4	335.116	335.118	5.8	+e					Achyranthis Bidentatae Radix
169	Tetrandrine	12.61	C21H21NO4	351.147	351.148	2.7	+e					Achyranthis Bidentatae Radix
170	Baicalin	5.49	C21H18O11	446.085	446.087	5.3	-H					Achyranthis Bidentatae Radix
171	hydrastis	7.48	C19H13NO4	319.084	319.084	-2.4	+e					Achyranthis Bidentatae Radix
172	3β-acetoxooleane-12-ene-28-acid	31.16	C32H50O4	498.371	498.372	2.5	-H					Achyranthis Bidentatae Radix
173	Zizyberanalic acid	22.03	C30H46O4	470.34	470.343	7.5	-H					Achyranthis Bidentatae Radix
174	16 (alkane) acid	29.59	C16H32O2	256.24	256.243	9.8	-H					Achyranthis Bidentatae Radix	Cuscutae Semen
175	Request of acid	22.4	C30H48O4	472.355	472.357	4.6	-H					Achyranthis Bidentatae Radix
176	Betulinic acid (betulinic acid) isomeric	28.53	C30H48O3	456.36	456.363	4.7	-H					Achyranthis Bidentatae Radix
177	Betulinic acid (betulinic acid)	27.27	C30H48O3	456.36	456.363	5.9	-H, +HCOO					Achyranthis Bidentatae Radix
178	Betulin (Betulin)	26.83	C30H50O2	442.381	442.384	6.8	-H					Achyranthis Bidentatae Radix
179	Fisetin	9.21	C15H10O6	286.048	286.05	7.2	-H					Achyranthis Bidentatae Radix
180	2-pentylfuran	12.05	C9H14O	138.104	138.106	8.9	+HCOO						Cuscutae Semen
181	D-sesamin	10.54	C20H18O6	354.11	354.111	1.6	-H						Cuscutae Semen
182	Alpha-terpinol	11.91	C10H18O	154.136	154.137	8	+HCOO						Cuscutae Semen
183	Eighteen carbonic acid	25.2	C18H36O2	284.272	284.274	8.7	-H						Cuscutae Semen
184	Heptyl aldehyde	14.78	C7H14O	114.104	114.106	8	+HCOO						Cuscutae Semen
185	New sesamin	8.68	C20H18O7	370.105	370.107	4.4	+HCOO						Cuscutae Semen
186	Cuscutae A Semen glycoside	9.64	C37H46O21	826.253	826.254	0.7	+HCOO, -H						Cuscutae Semen
187	New Cuscutae by glycosides B	6.4	C36H44O20	796.243	796.245	2.6	-H, +HCOO						Cuscutae Semen
188	New Cuscutae by glycosides C	8.99	C32H38O17	694.211	694.213	2.6	-H						Cuscutae Semen
189	New Cuscutae by glycosides C	10.4	C32H38O17	694.211	694.211	-0.3	+HCOO						Cuscutae Semen
190	Quercetin - 3 - galactose - 7 - glycosidase	6.76	C27H30O17	626.148	626.15	3.1	-H						Cuscutae Semen
191	Quercetin - 3 - galactose - 7 - glycosidase	5.13	C27H30O17	626.148	626.15	3.2	-H						Cuscutae Semen
192	Quercetin - 3 - galactose - 7 - glycosidase	4.96	C27H30O17	626.148	626.15	3.6	-H, +HCOO						Cuscutae Semen
193	Furfural	1.33	C5H4O2	96.0211	96.0223	8	+HCOO						Cuscutae Semen
194	Cuscutae Semen glycoside A	11.34	C31H36O16	664.2	664.2	0.1	-H, +HCOO						Cuscutae Semen
